# Supplementary material for: Structure–Activity Relationship Studies of Chalcones and Diarylpentanoids with Antitumor Activity: Potency and Selectivity Optimization
Source: Pharmaceuticals (Basel). 2023 Sep 25;16(10):1354. doi: 10.3390/ph16101354 (PMC10610188; doi:10.3390/ph16101354)
Supplement: Supplementary file 1 [file pharmaceuticals-16-01354-s001.zip]

Archive with 1 entries (1 files):
- pharmaceuticals-2590543-supplementary.pdf
